# Supplementary material for: Fe(III)-Based Nanomicelles for Magnetic Resonance Imaging of Colorectal Cancer with Hepatic Metastasis
Source: J Funct Biomater. 2025 Jun 20;16(7):229. doi: 10.3390/jfb16070229 (PMC12295550; doi:10.3390/jfb16070229)
Supplement: Supplementary file 1 [file jfb-16-00229-s001.zip]

Archive with 1 entries (1 files):
- jfb-3647894-supplementary.pdf
